# Supplementary material for: Time to maximum amplitude of thromboelastography can predict mortality in patients with severe COVID-19: a retrospective observational study
Source: Front Med (Lausanne). 2024 May 2;11:1356283. doi: 10.3389/fmed.2024.1356283 (PMC11097111; doi:10.3389/fmed.2024.1356283)
Supplement: Supplementary file 1 [file Table_1.XLSX]

## Sheet: Sheet3
TIME	ID	SEX	age	R	K	Angle	MA	CI	LY30	G（dynes/cm2）	TMA	PT	INR	PTA	APTT	TT	FIB	DD	FDP	AT3	WBC	NEUT	Ly	RBC	HGB	HCT	PLT	ALT	AST	TBIL	DBIL	IBIL	TP	ALB	球蛋白	BUN	Cr	GLU	CK	CKMB	CRP
12.19	12002974	male	73	6.4	1.5	68.7	65.4	0.7	0.1	9.5k	25.8	11.7	0.97	116	25.2	17.4	3.37	4.5	11.84	85	8.3	7.1	0.9	2.48	78	24.2	172	8.7	26.6	31.2	15.5	15.74	41.9	31.1	11	1.7	54.3	7.29			49.9
12.2	Z0013361	female	41	29.8	10.3	20.8	34.4	-25.3	0	2.6k	60.8	80	6.66	99	58.9	39.3	0.67	46.36	93.31	29	8.5	7.8	0.4	3.55	112	35.5	70	182.9	207	39.8	28.1	11.75	46.9	29.4	17	13	178.2	19.92	1160	88.46	103.3
12.2	Z0013361	female	41	20.7	7.8	28.7	36.3	-17.6	0	2.9k	51.5	80	6.66	99	58.9	39.3	0.67	46.36	93.31	29	8.5	7.8	0.4	3.55	112	35.5	70	182.9	207	39.8	28.1	11.75	46.9	29.4	17	13	178.2	19.92	1160	88.46	103.3
12.23	51000272	male	98	5.3	1.8	63	70.4	1.5	0	11.9k	30.3	12.6	1.05	100	28.6	15	3.74	0.23	1.16	51	7.7	6.1	0.7	1.78	51	16.2	63	27.8	49.2	15.7	7.8	7.93	62.1	34.7	27	6.1	88.2	7.37	1003.6	66.5	17.7
12.21	12004126	male	72	5.8	2.1	59.7	54.7	-1.2	0.9	6.0k	24.8	13.6	1.13	88	31.8	16.8	1.77	1.13	4.21	47	6.3	4.9	1	3.17	91	30.5	125	20.1	28.7	10.6	4.6	5.97	46.3	30.6	16	5.9	48.7	4.25			23.3
12.21	14829854	male	73	8.8	2.2	62.6	70.8	-0.9	2.3	12.1k	29.2	14.5	1.2	78	37.2	14.8	5.8	4.41	10.09	83	6.3	5.3	0.9	2.46	64	20.2	58	79.9	110.2	16.1	8	2.62	51.7	26.9	31	5.4	60.2	5.7	86.3	10.49	206.8
12.22	11972127	male	76	5.7	2.3	45.9	68.6	-0.5	0.1	10.9k	28.1	14.2	1.18	81	36.0	15.5	3.79	0.90	3.50	43	18.1	16.2	0.9	4.15	122	39.6	223	9.9	22.9	9.1	4	5.02	58.3	31.6	27	3	46.7	8.67	35.5	10.05	96.7
12.22	49048355	male	72	10.7	2.2	59	72.2	-2.2	0	13.0k	33.7	18.8	1.55	52	39.9	20.5	4.01	6.43	14.96	59	11.7	10.7	0.5	2.55	77	24.7	132	1192.6	1767.4	11.3	6.5	4.82	66.9	37.7	29	35.9	1028.3	21.96	2232.8	146.46	71.2
12.22	12009653	male	64	16	5.5	41	63.2	-9.4	0	8.6k	41.8	12	1	120	39	18	3.5	5.95	14.62	57	13.6	11.3	0.6	2.38	68	21.8	209	36.4	340.7	17.5	11.2	6.3	55.5	30	26	13.3	180.4	5.24	10241.4	137.4	272.8
12.2	50003143	male	51	20.2	9.8	22.6	29.4	-19.3	0	2.1k	44.3	13.9	1.16	84	28.6	14.6	3.6	0.32	1.12	91	29.4	25.3	3.3	3.15	93	29.6	19	19.3	22.5	17.5	6.1	11.33	72.3	49.4	23	4.8	94.2	6.35	96.2	5.92	70.5
12.2	50003143	male	51	15.3	13.5	20.9	24.8	-18.3	0	1.7k	37.9	13.9	1.16	84	28.6	14.6	3.60	0.32	1.12	91	29.4	25.3	3.3	3.15	93	29.6	19	19.3	22.5	17.5	6.1	11.33	72.3	49.4	23	4.8	94.2	6.35	96.2	5.92	70.5
12.23	51000216	male	93	28.8	46	2	9.5	0	0	0.5k	68.3	21.4	1.76	43	160.3	20.7	3.05	31.47	91.98	30	7.5	6.5	0.5	3.13	91	29.3	125	115.5	251.9	9.5	5.5	4.05	59.3	30.9	28	17.3	142.7	3.93	518.7	36.32	69.5
12.23	10927194	male	56	6.1	4.6	42.3	52.6	-3.8	0	5.5k	36.4	17.3	1.43	59	43.8	16.6	4.56	22.42	48.02	42	6.4	3.2	2.2	2.79	79	26.4	120	15.4	23	13.9	4.7	9.17	51.7	28.9	23	34.5	322	6.07	445.3	35.83	38.4
12.23	30004334	male	73	0.2	46	74.2	14.5	0	7.6	0.8k	2.2	18.1	1.5	55	36.6	15.7	6.11	1.13	3.33	70	20.5	20.1	0.2	4.98	141	43.7	127	53.7	75.6	13.5	9	4.47	56.9	26.2	31	7.5	75.4	8.76	49.8	16.51	264.9
12.23	70108516	male	84	4.9	1.3	51.4	62.7	0.1	1.3	8.4k	20.6	14.1	1.17	82	28.9	14.2	3.74	0.89	2.79	53	7.2	5.8	1	2.25	60	20.2	105	19.9	96.1	32.8	12	20.72	62.1	37.9	24	10.6	113.7	11.72			59.6
12.23	12004304	female	35	11.9	7.5	27.6	34.3	-12.1	0	2.6k	36	15.6	1.29	69	44.7	12.7	6.34	2.28	6.93	72	12.3	9.8	0.8	2.06	62	19.1	209	18.3	18.8	14.1	7.2	6.87	51.7	33.7	18	3.9	67.9	12.78	141	6.87	287.5
12.24	Z0019174	female	69	11.1	2.1	62.8	69.1	-2.6	0.4	11.2k	29.7	15.1	1.25	73	40.6	18.2	4.63	3.16	7.31	87	5	2.9	1.6	2.77	87	27.4	369	67.3	105.2	7.5	3.4	4.15	57	30	27	41.8	541.9	7.59	579.8	26.98	96.6
12.25	10937409	female	68	7.8	2.6	53.7	61.7	-2.2	0.2	8.1k	29.8	13.7	1.14	86	29.8	16.2	4.63	35.5	102.58	72	12.6	8.9	1.6	4.1	122	36.5	310	24.6	64.4	10.1	5.7	4.37	56.8	31.2	26	17.1	209.1	14.63	1378.9	42.05	150.8
12.26	12002028	female	59	17.9	3.9	25.1	65.6	-11	0.5	9.5k	39.8	14.8	1.23	75	30.9	13.4	6.45	2.33	7.06	88	8.6	6.4	1.7	3.81	116	36.4	236	57.7	147.9	11.2	5.1	6.04	56.4	32.9	23	5.7	68.3	6.41			272.8
12.27	12004240	male	73	4.9	1.1	58.9	71.8	1.9	0	12.7k	22.8	12.1	1.01	108	32.0	15.9	4.50	0.96	3.13	73	2.3	1.2	0.9	2.36	62	20.4	53	177.6	334.5	15.5	11.4	4.06	53.2	28.9	24	4	46.2	11.48			103.3
12.27	51000611	male	92	5.8	1.7	65.9	68.4	1.2	0	10.8k	29.3	19.9	1.64	48	29.5	17.2	4.78	3.79	9.41	41	5.5	2.6	1.9	2.97	82	26.2	100	49.8	101.5	41.6	30.3	11.23	49.8	27.5	22	16.2	196.9	5.24	362.7	47.03	189.5
12.28	89901022	male	96	5.3	1.6	67.9	65.2	1.3	0	9.4k	25.3	14.8	1.23	75	30.7	15.2	3.13	14.87	35.06	61	13.7	10.8	1.5	2.78	84	25.6	179	47.5	92.5	11.4	6.9	4.47	56.8	32.3	25	9.5	88.9	7.88	149.1	17.68	37
12.26	10900187	female	65	16.3	6.3	29.8	47.5	-12.7	0	4.5k	44.9	14.4	1.2	79	25.1	15.1	4.5	1.67	4.33	109	6.4	3.2	2.2	2.79	79	26.4	120	21.7	24.9	13.2	6.3	6.93	62.1	35.6	27	7.3	52.8	13.96	73.9	14.86	45.1
12.28	89903046	male	99	11.2	3.1	50.3	63	-4.7	0	8.5k	38.1	29.2	2.39	29	31.3	17.8	4.12	0.93	3.07	90	7.4	5.1	1.6	3.43	102	31.1	301	20.4	36.4	5.1	2.4	2.7	54.9	28.4	26	36.6	259.2	24.24	447.7	21.4	34
12.28	89903046	male	99	10.3	2.3	37	71.8	-3.8	0	12.7k	35.3	29.2	2.39	29	31.3	17.8	4.12	0.93	3.07	90	7.4	5.1	1.6	3.43	102	31.1	301	20.4	36.4	5.1	2.4	2.7	54.9	28.4	26	36.6	259.2	24.24	447.7	21.4	34
1.01	52000011	male	85	8.6	2.3	43.6	79.4	-1.2	0	19.2k	32.8	12.2	1.02	106	25.5	18.3	5.61	5.01	12.81	78	12.6	11.7	0.7	3.46	111	34.7	170	42.6	101.4	5.8	1.7		56.5	30.1	0	31.2	255.3	13.08	4542.8	58.42	55.6
1.01	50000321	female	82	7	2	60.5	70	0.1	1.1	11.7k	24.3	14.6	1.21	77	36	16.2	5.52	2.52	7.08	57	19.1	18.3	0.3	2.92	86	27	216	21.6	22.7	10.4	8.8	1.69	33.3	18.8	15	10	312.1	5.29			13.9
1.01	12002470	male	73	6.2	1.2	75.1	73	2.4	0.4	13.5k	25.5	15.2	1.26	72	39.8	14.3	4.85	3.92	9.97	56	15	14.5	0.2	4.01	109	35.3	197	22.4	19.4	31.3	17.8	13.51	48.7	27.2	21	17.9	146.6	24.62	64.5	28.21	3
1.01	89910062	male	98	6.1	1.1	76.2	75.2	2.8	0.7	15.2k	22.5	14.5	1.2	78	33.3	14.9	4.93	1.93	4.9	60	5.5	4.1	0.8	3.82	112	34.6	235	26.1	29	14	6.5		61.8	32		12.9	97.8	16.68	60.4	22.24	75.5
12.28	60108954	male	92	8.7	1.8	65	63	-1.5	0	8.5k	26.8	12.2	1.02	106	26.4	15.9	3.46	0.41	1.62	73	8.5	6.5	0.8	3.64	109	34.1	437	19.6	26.2	5.5	3.3	2.25	58.8	31.6	27	5	46.1	9.53	60.7	7.31	60.1
12.28	60018594	female	93	6.8	1.8	65.2	58.3	-0.8	0	7.0k	24.8	11.8	0.98	115	25.4	14.8	4.12	0.46	1.83	101	8.4	7.7	0.3	4.5	124	41.5	75	6.8	7.4	5.9	3.3	2.61	53.9	29.6	24	3.1	43.2	6.43			6.5
1.03	90560027	female	89	7.3	1.2	74.9	78.2	2.3	0	17.9k	23.4	13.4	1.11	90	31.0	14.1	5.34	0.40	1.50	86	7.2	5.2	1.3	3.13	85	26.7	579	39.1	32.4	5.2	1.9	3.3	73.7	35.4	38	4.6	48.6	7.08	44.8	15.71	17.2
1.03	90560027	female	89	6.4	1	65.8	86.1	3.2	0	30.9k	21.4	13.4	1.11	90	31.0	14.1	5.34	0.40	1.50	86	7.2	5.2	1.3	3.13	85	26.7	579	39.1	32.4	5.2	1.9	3.3	73.7	35.4	38	4.6	48.6	7.08	44.8	15.71	17.2
12.26	14808706	male	92	7.9	1.5	69.2	64.6	-0.4	0	9.1k	26	15.4	1.28	71	47.2	16.1	3.64	0.63	2.82	73	5.3	4.4	0.7	3.51	104	32.2	174	378.4	662.3	6.9	6.1	0.83	33.8	27.2	12	7	28.7	6.69	666.9	100.44	53.8
1.01	70127177	male	98	3.9	0.8	79	72.6	4.2	0.9	13.2k	18.2	12.8	1.07	97	52.8	16.7	3.79	0.39	1.60	63	4.7	3.1	1	2.45	71	23	347	24.6	58.4	2.4	1.7	1.04	49.9	25	25	10.8	89.2	5.04	33	25.01	67.9
12.27	89903010	male	94	10.2	4.1	42.3	50.5	-6.6	0.5	5.1k	30.8	13.8	1.15	85	32.8	15.2	3.90	0.82	2.83	98	6.8	3.5	2.5	3.72	107	32.7	228	18	19.7	5.9	2	3.82	71.7	29.6		4.9	62.2	9.68			75
12.28	49073296	female	83	7.2	2.1	58.1	62.1	-1.2	0	8.2k	29.1	13.1	1.09	93	29.7	14.7	3.84	0.28	0.99	92	12.7	11.5	0.6	3.07	84	27.8	240	17.8	25.1	8.3	3.3	4.98	65	36.2	29	11	62.1	11.56			5.6
12.28	90560038	female	94	4.9	1.6	67.1	69.1	2	0.5	11.2k	25.8	11.5	0.96	121	30.5	15.9	3.74	0.53	1.44	105	19.4	17.6	0.6	3.4	106	32.5	159	18.7	32.3	5.1	2.3	2.8	55.5	34.7	21	12.9	101.8	10.65			90.5
12.28	10949490	female	5	6.4	1.3	70	61.6	0.4	0.3	8.0k	20.9	13.9	1.15	84	28.9	16.3	3.25	0.26	0.50	132	7.2	6	0.6	3.83	99	30.8	253	7.9	14.5	10.4	5.1	5.29	40.5	27.6	13	1.6	47.4	3.8			18.5
12.31	51000484	male	91	5.5	1.3	69.7	68.6	1.8	0	10.9k	25.9	12.7	1.06	98	36.5	17.1	4.43	0.24	0.63	75	13.5	10.7	1.7	2.4	72	21.8	35	5.4	13.9	7.2	3.7	3.46	63.4	33.8	30	27.9	180.8	8.15	25.4	23.93	49.7
12.28	10930572	female	77	6.8	1.3	71.4	74.4	1.8	0	14.5k	25.8	12.3	1.03	105	34.2	15.1	5.80	1.24	3.78	118	5.2	2.9	1.4	3.75	110	33.3	234	59.8	48.5	4.5	1.7	2.8	58.5	29	30	7.7	25.5	6.08	16.7	13.35	113.2
1.02	51000015	male	31	14.4	6.1	31.5	58.4	-9.9	0	7.0k	45.3	17.8	1.47	57	33.9	17	4.85	0.85	3.04	45	7.6	6.4	0.8	3.94	120	37.6	134	15.8	25	6	4	1.99	47.9	28.7	27	17.1	159.6	11.12			54.9
12.29	70127272	male	86	4.5	1.3	71.5	81.9	4.2	0	22.6k	26.8	16.9	1.4	61	48.3	15.2	7.22	5.34	1352	124	20.2	16.9	2	2.89	86	26.5	229	100.4	135.1	9.1	6.6	2.53	50.5	24.7	26	7.6	76.8	10.89	391.7	17.34	270.9
12.29	10938871	male	65	4.3	1.2	75.9	85.6	5.2	0.1	29.6k	21	15.9	1.32	67	28.8	15.4	6.82	1.36	3.89	120	5.8	4.9	0.6	1.63	49	14.8	24	22.6	13.7	7	3.2	3.81	63.2	32.4	31	45	1563.2	9.64	132.4	14.28	84.7
12.3	51000053	male	91	5.8	1	68.4	68.3	1.6	0.1	10.8k	22.5	15.3	1.26	72	37.2	15.7	4.78	2.89	6.62	86	6.8	5.7	0.7	3.38	112	33.6	45	187	180.5	15.1	8.2	11.45	63	32.4	26	10.3	75.1	7.85	190.6	26.39	105.8
12.3	10941627	female	74	9.4	5	32.1	71.7	-4.6	0	12.7k	36.6	12.4	1.03	104	33.6	16	4.56	2.62	6.33	87	10.3	9.7	0.4	2.71	82	25.3	173	8.7	26.6	31.2	15.5	15.74	41.9	31.1	11	1.7	54.3	7.29			49.9
1.01	12005048	male	77	11.6	2.5	57.2	64.4	-4.1	0.6	9.0k	34.8	17.8	1.47	56	48.6	17.6	5.34	4.96	12.03	33	16.1	15.1	0.5	2.91	87	26.9	54	53.3	63.9	11.7	1.3	10.4	48.9	27.7	21	31.7	272.1	11.19			177.6
12.28	12002413	female	51	6.3	1.4	70.7	72.6	1.8	2.6	13.2k	24.9	14.8	1.23	75	37.2	17.2	4.50	0.89	2.71	56	13.2	11.9	0.9	3.6	110	36	194	10.6	26.8	5.8	1.3	4.49	76.3	16.3	60	3.7	63.8	4.65	29.4	9.55	4.3
12.21	10480134	female	39	6.6	1.4	68.2	64.7	0.5	3.7	9.2k	25.2	15.7	1.3	69	32.7	15.4	3.5	0.73	1.97	95	11.3	10.5	0.5	4.66	125	38.6	111	10	23.5	16.4	5.4	11	72	46.6	25	5.7	60.2	6.61	127.6	11.15	27.6
12.29	10941702	male	72	7.2	1.3	71.2	71.6	1.2	0	12.6k	25.9	14.3	1.19	80	34.7	14.5	5.08	0.4	1.94	80	4.6	3.5	0.9	1.86	54	16.6	32	82.7	182.2	6.8	3.3	3.46	61	37.3	24	3.5	66.2	6.58	30.6	12.09	88
12.28	14610358	female	45	7.4	1.6	66.6	63.5	-0.4	0	8.7k	27.7	12.8	1.07	97	34.3	16.3	3.05	0.30	1.17	94	7.2	5.8	1	2.25	60	20.2	105	9.9	21	33.7	18.6	15.08	55.6	37.2	18	5.8	100.3	5.94	59.1	9.29	47.4
1.05	12007304	male	65	11.4	2.9	54.2	76.9	-2.8	0	16.6k	38.8	16.5	1.37	63	34.9	5.25	19.3	2.96	0.95	96	17.4	10.1	6.7	3.17	80	25.4	204	14.1	10.9	7.5	3.6	3.93	47.5	26.9	21	6.8	62	7.52	78.5	13.82	38.5
1.05	14796159	female	69	6.3	1.1	74.5	77.2	2.8	0.6	16.9k	24.3	12.9	1.07	96	28.7	16	4.18	0.22	0.98	94	4.8	3.1	1.2	3.58	119	37.2	221	9.5	18.6	6.3	1.8	4.58	62.3	34.3	28	7.9	100.9	9.53	655.7	17.96	9.8
1.05	70004482	male	89	7.1	1.3	71.7	76.4	1.9	0.1	16.2k	24	16.9	1.40	61	42.6	13.8	0.23	4.53	10.16	155	11.4	10.9	0.1	4.45	132	40.7	276	47.4	29.4	4.8	2.7	2.06	63	34.8	37	6	50.1	4.57	21.8	8.24	20.1
1.07	12005426	male	101	5.4	1.1	71.4	74.2	2.8	0	14.4k	25.3	13.2	1.10	92	29.2	15.3	1.26	0.08	0.07	153	10	9.7	0.2	3.4	107	31.9	190	29.9	34.5	7.5	5.2	2.3	50.3	32.4	18	14.2	77.7	10.46			45
1.02	50000524	female	89	3.3	1.1	74.1	74.7	4.4	0	14.8k	22.9	15.6	1.29	69	32.1	15.2	5.08	1.29	4.14	55	8.6	8.2	0.2	2.65	86	25.7	121	61	76.1	13.8	5	8.76	54	29.8	24	19.2	152.7	4.6	122.6	13.36	128.2
1.04	50000319	female	85	23	13.1	17.1	37.4	-21.8	0	3.0k	61.1	22.3	1.83	41	84.2	15.6	6.22	3.50	9.23	70	6.4	6.2	0.1	1.79	51	15.5	39	29.1	27	13.6	5.1	8.43	60	38.2	22	4.8	68.1	4.7			2.7
1.04	10941767	male	58	7.8	1.8	64	74.4	0.4	0	14.5k	29.9	15.0	1.24	74	31.9	16.6	6.45	0.40	1.52	128	14.9	13.2	1.1	4.31	131	40.9	267	45.7	29.1	15	7.4	7.65	70.2	36.4	34	41.3	407.8	7.39	53.7	13.53	92.1
1.07	89903087	male	92	7.1	1.3	71.7	76.4	1.9	0.1	16.2k	24	13.9	1.15	84	35.6	17.5	4.01	4.84	11.03	71	15	14.2	0.3	2.34	75	22.3	246	81	51.7	5.8	2.3	3.45	53.7	29.5	24	29.4	189.1	7.62	98.6	15.05	66.4
1.06	10588896	male	75	7.2	1.8	63.7	68.4	0.1	0.1	10.8k	24.7	15.8	1.31	68	31.4	15.4	4.56	0.44	1.72	87	15.9	13.4	0.5	3.97	112	35.2	107	52	47	10.2	5	5.23	62.7	33.9	29	10	56.9	6.73	207.2	18.3	35.1
1.04	10941757	female	54	7.7	3.6	47.7	46.7	-4.8	0	4.4k	29.3	11.9	0.99	112	32.7	24.6	1.48	5.10	11.59	56	12.3	9.8	0.8	2.06	62	19.1	209	101.7	123.3	11	4.6	6.41	52.7	32.8	20	28.4	292.8	4.51			65.4
